# Supplementary material for: Engineering new-to-nature biochemical conversions by combining fermentative metabolism with respiratory modules
Source: Nat Commun. 2024 Aug 7;15:6725. doi: 10.1038/s41467-024-51029-x (PMC11306353; doi:10.1038/s41467-024-51029-x)
Supplement: Supplementary file 4 — Supplementary Data 1 [file 41467_2024_51029_MOESM4_ESM.xlsx]

## Sheet: UQ reactions and metabolites
Reaction ID	Reaction Name	Reaction equation	Gene rule
Reactions in the iML1515 model reducing ubiquinone
ASPO3	L-aspartate oxidase	asp__L_c + q8_c --> h_c + iasp_c + q8h2_c	nadB
DHORD2	Dihydoorotic acid dehydrogenase (quinone8)	dhor__S_c + q8_c --> orot_c + q8h2_c	pyrD
DSBAO1	DsbA protein reoxidation reaction (aerobic)	dsbard_p + q8_c --> dsbaox_p + q8h2_c	dsbB and dsbA
FDH4pp	Formate dehydrogenase (quinone-8) (periplasm)	for_p + 2.0 h_c + q8_c --> co2_p + h_p + q8h2_c	(fdoH and fdoG and fdoI) or (fdnG and fdnI and fdnH)
G3PD5	Glycerol-3-phosphate dehydrogenase (ubiquinone-8)	glyc3p_c + q8_c --> dhap_c + q8h2_c	(glpC and glpB and glpA) or glpD
GLCDpp	Glucose dehydrogenase (ubiquinone-8 as acceptor) (periplasm)	glc__D_p + h2o_p + q8_c --> glcn_p + h_p + q8h2_c	gcd or yliI
GLYCTO2	Glycolate oxidase	glyclt_c + q8_c --> glx_c + q8h2_c	glcD and glcE and glcF
HYD1pp	Hydrogenase (ubiquinone-8: 2 protons) (periplasm)	h2_c + 2.0 h_c + q8_c --> 2.0 h_p + q8h2_c	(hyaB and hyaC and hyaA) or (hybC and hybO and hybA and hybB) or (hycD and hycC and hycB and hycF and hycE and hycG)
L_LACD2	L-Lactate dehydrogenase (ubiquinone)	lac__L_c + q8_c --> pyr_c + q8h2_c	(ykgG and ykgE and ykgF) or lldD
LDH_D2	D-lactate dehydrogenase	lac__D_c + q8_c --> pyr_c + q8h2_c	dld
MDH2	Malate dehydrogenase (ubiquinone 8 as acceptor)	mal__L_c + q8_c --> oaa_c + q8h2_c	mqo
NADH16pp	NADH dehydrogenase (ubiquinone-8 & 3 protons) (periplasm)	4.0 h_c + nadh_c + q8_c --> 3.0 h_p + nad_c + q8h2_c	nuoK and nuoM and nuoF and nuoH and nuoL and nuoA and nuoN and nuoB and nuoG and nuoI and nuoC and nuoJ and nuoE
NADH5	NADH dehydrogenase (ubiquinone-8 )	h_c + nadh_c + q8_c --> nad_c + q8h2_c	ndh or kefF or chrR or wrbA
NADPHQR2	NADPH Quinone Reductase (ubiquinone-8)	h_c + nadph_c + q8_c --> nadp_c + q8h2_c	mdaB
POX	Pyruvate oxidase	h2o_c + pyr_c + q8_c --> ac_c + co2_c + q8h2_c	poxB
PROD3	Proline dehydrogenase (q8)	pro__L_c + q8_c --> 1pyr5c_c + h_c + q8h2_c	putA
SUCDi	Succinate dehydrogenase (irreversible)	q8_c + succ_c --> fum_c + q8h2_c	sdhC and sdhD and sdhA and sdhB
Reactions in the iML1515 model potentially reducing ubiquinone via FAD+
SHGO	S-2-hydroxyglutarate oxidase	S2hglut_c + o2_c --> akg_c + h2o2_c	lhgO
ACOAD7f	Acyl-CoA dehydrogenase (hexadecanoyl-CoA)	fad_c + pmtcoa_c <=> fadh2_c + hdd2coa_c	fadE
ACOAD4f	Acyl-CoA dehydrogenase (decanoyl-CoA)	dcacoa_c + fad_c <=> dc2coa_c + fadh2_c	fadE
ACOAD2f	Acyl-CoA dehydrogenase (hexanoyl-CoA)	fad_c + hxcoa_c <=> fadh2_c + hx2coa_c	fadE
ACOAD3f	Acyl-CoA dehydrogenase (octanoyl-CoA)	fad_c + occoa_c <=> fadh2_c + oc2coa_c	fadE
ACOAD5f	Acyl-CoA dehydrogenase (dodecanoyl-CoA)	ddcacoa_c + fad_c <=> dd2coa_c + fadh2_c	fadE
ACOAD1f	Acyl-CoA dehydrogenase (butanoyl-CoA)	btcoa_c + fad_c --> b2coa_c + fadh2_c	fadE
ACOAD8f	Acyl-CoA dehydrogenase (octadecanoyl-CoA)	fad_c + stcoa_c <=> fadh2_c + od2coa_c	fadE
ACOAD6f	Acyl-CoA dehydrogenase (tetradecanoyl-CoA)	fad_c + tdcoa_c <=> fadh2_c + td2coa_c	fadE
DAAD	D-Amino acid dehydrogenase	ala__D_c + fad_c + h2o_c --> fadh2_c + nh4_c + pyr_c	dadA
Identifier explanations
Metabolite ID	Metabolite full name	Compartment	Chemical formula
nadh_c	Nicotinamide adenine dinucleotide - reduced	cytosol	C21H27N7O14P2
b2coa_c	Crotonoyl-CoA	cytosol	C25H36N7O17P3S
nad_c	Nicotinamide adenine dinucleotide	cytosol	C21H26N7O14P2
dsbaox_p	Periplasmic protein disulfide isomerase I (oxidized)	periplasm	X
occoa_c	Octanoyl-CoA (n-C8:0CoA)	cytosol	C29H46N7O17P3S
iasp_c	Iminoaspartate	cytosol	C4H3NO4
hxcoa_c	Hexanoyl-CoA (n-C6:0CoA)	cytosol	C27H42N7O17P3S
dd2coa_c	Trans-Dodec-2-enoyl-CoA	cytosol	C33H52N7O17P3S
lac__L_c	L-Lactate	cytosol	C3H5O3
stcoa_c	Stearoyl-CoA (n-C18:0CoA)	cytosol	C39H66N7O17P3S
glc__D_p	D-Glucose	periplasm	C6H12O6
co2_c	CO2 CO2	cytosol	CO2
o2_c	O2 O2	cytosol	O2
nadph_c	Nicotinamide adenine dinucleotide phosphate - reduced	cytosol	C21H26N7O17P3
h2o2_c	Hydrogen peroxide	cytosol	H2O2
dcacoa_c	Decanoyl-CoA (n-C10:0CoA)	cytosol	C31H50N7O17P3S
hdd2coa_c	Trans-Hexadec-2-enoyl-CoA	cytosol	C37H60N7O17P3S
1pyr5c_c	1-Pyrroline-5-carboxylate	cytosol	C5H6NO2
nadp_c	Nicotinamide adenine dinucleotide phosphate	cytosol	C21H25N7O17P3
pro__L_c	L-Proline	cytosol	C5H9NO2
h_p	H+	periplasm	H
q8h2_c	Ubiquinol-8	cytosol	C49H76O4
mal__L_c	L-Malate	cytosol	C4H4O5
glcn_p	D-Gluconate	periplasm	C6H11O7
dsbard_p	Periplasmic protein disulfide isomerase I (reduced)	periplasm	XH2
S2hglut_c	(S)-2-Hydroxyglutarate	cytosol	C5H6O5
asp__L_c	L-Aspartate	cytosol	C4H6NO4
glyclt_c	Glycolate C2H3O3	cytosol	C2H3O3
glx_c	Glyoxylate	cytosol	C2H1O3
ddcacoa_c	Dodecanoyl-CoA (n-C12:0CoA)	cytosol	C33H54N7O17P3S
nh4_c	Ammonium	cytosol	H4N
hx2coa_c	Trans-Hex-2-enoyl-CoA	cytosol	C27H40N7O17P3S
pmtcoa_c	Palmitoyl-CoA (n-C16:0CoA)	cytosol	C37H62N7O17P3S
oaa_c	Oxaloacetate	cytosol	C4H2O5
dc2coa_c	Trans-Dec-2-enoyl-CoA	cytosol	C31H48N7O17P3S
btcoa_c	Butanoyl-CoA	cytosol	C25H38N7O17P3S
dhap_c	Dihydroxyacetone phosphate	cytosol	C3H5O6P
td2coa_c	Trans-Tetradec-2-enoyl-CoA	cytosol	C35H56N7O17P3S
fum_c	Fumarate	cytosol	C4H2O4
fad_c	Flavin adenine dinucleotide oxidized	cytosol	C27H31N9O15P2
succ_c	Succinate	cytosol	C4H4O4
h_c	H+	cytosol	H
pyr_c	Pyruvate	cytosol	C3H3O3
tdcoa_c	Tetradecanoyl-CoA (n-C14:0CoA)	cytosol	C35H58N7O17P3S
h2_c	Hydrogen	cytosol	H2
akg_c	2-Oxoglutarate	cytosol	C5H4O5
fadh2_c	Flavin adenine dinucleotide reduced	cytosol	C27H33N9O15P2
dhor__S_c	(S)-Dihydroorotate	cytosol	C5H5N2O4
ala__D_c	D-Alanine	cytosol	C3H7NO2
for_p	Formate	periplasm	CH1O2
oc2coa_c	Trans-Oct-2-enoyl-CoA	cytosol	C29H44N7O17P3S
od2coa_c	Trans-Octadec-2-enoyl-CoA	cytosol	C39H64N7O17P3S
ac_c	Acetate	cytosol	C2H3O2
q8_c	Ubiquinone-8	cytosol	C49H74O4
orot_c	Orotate C5H3N2O4	cytosol	C5H3N2O4
co2_p	CO2	periplasm	CO2
h2o_p	Water	periplasm	H2O
lac__D_c	D-Lactate	cytosol	C3H5O3
glyc3p_c	Glycerol 3-phosphate	cytosol	C3H7O6P
h2o_c	Water	cytosol	H2O
