# Supplementary material for: Engineering new-to-nature biochemical conversions by combining fermentative metabolism with respiratory modules
Source: Nat Commun. 2024 Aug 7;15:6725. doi: 10.1038/s41467-024-51029-x (PMC11306353; doi:10.1038/s41467-024-51029-x)
Supplement: Supplementary file 5 — Supplementary Data 2 [file 41467_2024_51029_MOESM5_ESM.xlsx]

## Sheet: WGS results
NNMini Predicted mutations
position	mutation	annotation	gene	description
923245	+CT	coding (758/2277 nt)	clpA →	ATP‑dependent Clp protease ATP‑binding subunitClpA
1278744	(T)7→6	intergenic (+172/‑344)	narK → / → narG	nitrate:nitrite antiporter NarK/nitrate reductase A subunit alpha
2173012	Δ2 bp	pseudogene (913‑914/1358 nt)	gatC ←	galactitol‑specific PTS enzyme IIC component
2302487	T→C	Q58Q (CAA→CAG)	napD ←	NapA signal peptide‑binding chaperone NapD
3560220	A→C	pseudogene (34/759 nt)	glpR ←	DNA‑binding transcriptional repressor GlpR
3911235	IS2 (–) +5 bp	intergenic (‑62/+254)	pstS ← / ← I‑SceI	phosphate ABC transporter periplasmic bindingprotein/–
4125166	Δ1,200 bp		insH‑5	insH‑5
4304459	+GC	intergenic (+587/+55)	gltP → / ← yjcO	glutamate/aspartate : H(+) symporter GltP/Sel1 repeat‑containing protein YjcO
4342877	T→C	L264L (CTA→CTG)	eptA ←	phosphoethanolamine transferase EptA
NNQ Predicted mutations
position	mutation	annotation	gene	description
2173012	Δ2 bp	pseudogene (913‑914/1358 nt)	gatC ←	galactitol‑specific PTS enzyme IIC component
2302487	T→C	Q58Q (CAA→CAG)	napD ←	NapA signal peptide‑binding chaperone NapD
3560220	A→C	pseudogene (34/759 nt)	glpR ←	DNA‑binding transcriptional repressor GlpR
4342877	T→C	L264L (CTA→CTG)	eptA ←	phosphoethanolamine transferase EptA
NNQ evolved isolate 1 Predicted mutations
position	mutation	annotation	gene	description
2173012	Δ2 bp	pseudogene (913‑914/1358 nt)	gatC ←	galactitol‑specific PTS enzyme IIC component
2221765	C→T	intergenic (‑129/‑67)	bglX ← / → dld	beta‑D‑glucoside glucohydrolase, periplasmic/D‑lactate dehydrogenase
2248035	C→G	G49R (GGC→CGC)	lysP ←	lysine:H(+) symporter
2302487	T→C	Q58Q (CAA→CAG)	napD ←	NapA signal peptide‑binding chaperone NapD
3560220	A→C	pseudogene (34/759 nt)	glpR ←	DNA‑binding transcriptional repressor GlpR
4010641	C→T	G139D (GGC→GAC)	rarD ←	putative transporter RarD
4026137	Δ763 bp		[ubiE]–[ubiJ]	[ubiE], [ubiJ]
4304459	+GC	intergenic (+587/+55)	gltP → / ← yjcO	glutamate/aspartate : H(+) symporter GltP/Sel1 repeat‑containing protein YjcO
4342877	T→C	L264L (CTA→CTG)	eptA ←	phosphoethanolamine transferase EptA
NNQ evolved isolate 2 Predicted mutations
position	mutation	annotation	gene	description
2173012	Δ2 bp	pseudogene (913‑914/1358 nt)	gatC ←	galactitol‑specific PTS enzyme IIC component
2221765	C→T	intergenic (‑129/‑67)	bglX ← / → dld	beta‑D‑glucoside glucohydrolase, periplasmic/D‑lactate dehydrogenase
2248035	C→G	G49R (GGC→CGC)	lysP ←	lysine:H(+) symporter
2302487	T→C	Q58Q (CAA→CAG)	napD ←	NapA signal peptide‑binding chaperone NapD
3560220	A→C	pseudogene (34/759 nt)	glpR ←	DNA‑binding transcriptional repressor GlpR
4026022	Δ1 bp	coding (290/756 nt)	ubiE →	bifunctional2‑octaprenyl‑6‑methoxy‑1,4‑benzoquino ne methylase and S‑adenosylmethionine:2‑DMK methyltransferase
4111409	C→A	A149S (GCC→TCC)	cpxA ←	sensory histidine kinase CpxA
4125166	Δ1,200 bp		insH‑5	insH‑5
4304459	+GC	intergenic (+587/+55)	gltP → / ← yjcO	glutamate/aspartate : H(+) symporter GltP/Sel1 repeat‑containing protein YjcO
4342877	T→C	L264L (CTA→CTG)	eptA ←	phosphoethanolamine transferase EptA
NNQ evolved isolate 3 Predicted mutations
position	mutation	annotation	gene	description
2173012	Δ2 bp	pseudogene (913‑914/1358 nt)	gatC ←	galactitol‑specific PTS enzyme IIC component
2221765	C→T	intergenic (‑129/‑67)	bglX ← / → dld	beta‑D‑glucoside glucohydrolase, periplasmic/D‑lactate dehydrogenase
2302487	T→C	Q58Q (CAA→CAG)	napD ←	NapA signal peptide‑binding chaperone NapD
3560220	A→C	pseudogene (34/759 nt)	glpR ←	DNA‑binding transcriptional repressor GlpR
4025877	C→T	R49C (CGT→TGT)	ubiE →	bifunctional2‑octaprenyl‑6‑methoxy‑1,4‑benzoquino ne methylase and S‑adenosylmethionine:2‑DMK methyltransferase
4304459	+GC	intergenic (+587/+55)	gltP → / ← yjcO	glutamate/aspartate : H(+) symporter GltP/Sel1 repeat‑containing protein YjcO
4342877	T→C	L264L (CTA→CTG)	eptA ←	phosphoethanolamine transferase EptA
NNQ evolved isolate 4 Predicted mutations
position	mutation	annotation	gene	description
2173012	Δ2 bp	pseudogene (913‑914/1358 nt)	gatC ←	galactitol‑specific PTS enzyme IIC component
2221765	C→T	intergenic (‑129/‑67)	bglX ← / → dld	beta‑D‑glucoside glucohydrolase, periplasmic/D‑lactate dehydrogenase
2302487	T→C	Q58Q (CAA→CAG)	napD ←	NapA signal peptide‑binding chaperone NapD
3560220	A→C	pseudogene (34/759 nt)	glpR ←	DNA‑binding transcriptional repressor GlpR
4025751	G→T	E7* (GAA→TAA)	ubiE →	bifunctional2‑octaprenyl‑6‑methoxy‑1,4‑benzoquino ne methylase and S‑adenosylmethionine:2‑DMK methyltransferase
4304459	+GC	intergenic (+587/+55)	gltP → / ← yjcO	glutamate/aspartate : H(+) symporter GltP/Sel1 repeat‑containing protein YjcO
4342877	T→C	L264L (CTA→CTG)	eptA ←	phosphoethanolamine transferase EptA
