# Supplementary material for: Engineering new-to-nature biochemical conversions by combining fermentative metabolism with respiratory modules
Source: Nat Commun. 2024 Aug 7;15:6725. doi: 10.1038/s41467-024-51029-x (PMC11306353; doi:10.1038/s41467-024-51029-x)
Supplement: Supplementary file 6 — Supplementary Data 3 [file 41467_2024_51029_MOESM6_ESM.xlsx]

## Sheet: Primers
Oligonucleotide primers used. ‘KO’ primers were used to amplify the Km knockout cassette from pKD4 with 50 bp gene-specific upstream and downstream sequences [Datsenko & Wanner et al.]. To verify gene replacement by kanamycin resistance cassette and cassette removal by flippase, ‘KO-Ver’-primers (knockout-verification) were used. Internal primers were used to verify successful removal of the gene…
name	Sequence (5’  3’))	purpose
Ndh_KO_fwd	TAATAACCATTAATTAACAATTGGTTAATAAATTTAAGGGGGTCACGTTGAATTAACCCTCACTAAAGGGCG	Cassette construction
Ndh_KO_rvs	TTTATGCCACATCCGCCAGTGTACGTCGATTAATGCAACTTCAAACGCGGTAATACGACTCACTATAGGGCTC	Cassette construction
Ndh_KO_Ver_fwd	GCGAAGAACATTTTCATTGCTGT	Deletion verification
Ndh_KO_Ver_rvs	AGGATGCCTGATACAACGCG	Deletion verification
Ndh_int_fwd	ggttacccatcaggctaccg	Deletion verification
Ndh_int_rvs	cacagctggggcataagctg	Deletion verification
NuoEFG_KO_fwd	GATCTCAATCAGTTCCGGTGATATCCAACTCATTGTTGTGCCTCCTTGAGGTGTAGGCTGGAGCTGCTTC	Cassette construction
NuoEFG _KO_rvs	TATCTGGGCAGTATCGATTTTGTTATGTCAGATGTGGACCGCTAATTATGCATATGAATATCCTCCTTAG	Cassette construction
NuoEFG_KO_Ver_fwd	CGGTGCCAGGGTAAAGATGACGCGAT	Deletion verification
NuoEFG_KO_Ver_rvs	TCGAAACCCTGATCACCCACTTCCTG	Deletion verification
NuoEFG _int_fwd	cgatcgagcacgagatgcac	Deletion verification
NuoEFG _int_rvs	cgatttcaaccggcagcgtg	Deletion verification
ubiCA_KO_fwd	CTTTTCTGCGATACAATGCCTTTACGTTATGTAACGGAGAGTTCGGCATGGTGTAGGCTGGAGCTGCTTC	Cassette construction
ubiCA _KO_rvs	CCGGATGATCATCCGGCTTTTTTACATCATCAGAAATGCCAGTAACTCATCATATGAATATCCTCCTTAG	Cassette construction
ubiCA_KO_Ver_fwd	TTTTACTGCGAGTTGGCGAGCT	Deletion verification
ubiCA_KO_Ver_rvs	GCAGGGCGAAGGGTAATCAGAG	Deletion verification
putA_KO_Ver_fwd	GCTGGCGGCGATCAAAGA	Deletion verification
putA_KO_Ver_rvs	GCGGTTGCACCTTTCAAAAATGTTAACTG	Deletion verification
putA_int_fwd	gcagcggtattcacactcag	Deletion verification
putA_int_rvs	cacaccagccattcctcgac	Deletion verification
glcDEF_KO_fwd	GAATGACTTTAGTTTTCATTTTGTTATTCCTTTTCAAGGGCTTGTTCTACGTGTAGGCTGGAGCTGCTTC	Cassette construction
glcDEF_KO_rvs	CGCGCAAAAATCAGCTGCCACACAACACAACAAAGCGAAGCCTACTCATGGGAATTAGCCATGGTCCATATG	Cassette construction
glcDEF_KO_Ver_fwd	CGCAGTCACGAACGCGGTACGT	Deletion verification
glcDEF_KO_Ver_rvs	CACACAGTCGACGTTCCGAGGGAAG	Deletion verification
glcDEF_int_fwd	ggataacctgtcgatccgcg	Deletion verification
glcDEF_int_rvs	gtgacgcacagaggtacgac	Deletion verification
dld_KO_fwd	CGCTATTCTAGTTTGTGATATTTTTTCGCCACCACAAGGAGTGGAAAATGGTGTAGGCTGGAGCTGCTTC	Cassette construction
dld_KO_rvs	GGATGGCGATACTCTGCCATCCGTAATTTTTACTCCACTTCCTGCCAGTTCATATGAATATCCTCCTTAG	Cassette construction
dld_KO_Ver_fwd	TTCTTCCTTTGTTGCCCGACGT	Deletion verification
dld_KO_Ver_rvs	TAGTGATGGACGCGTTTGGCAA	Deletion verification
dld_int_fwd	gaacttgctcgtctggtggg	Deletion verification
dld_int_rvs	gaacttgctcgtctggtggg	Deletion verification
mqo_KO_Ver_fwd	GCCGCATCCAACATCTAACG	Deletion verification
mqo_KO_Ver_rvs	CGGACTGCTGCCGTCA	Deletion verification
mqo_int_fwd	cggtttcaactgcggtttcg	Deletion verification
mqo_int_rvs	ggaactgaactacaccccgc	Deletion verification
dadA_KO_Ver_fwd	GACGCCATATTGCCGCAGAGTCAGG	Deletion verification
dadA_KO_Ver_rvs	GTCGCGGCCTGGCGGACAATG	Deletion verification
dadA_int_fwd	cattgggtaactgcaggccgc	Deletion verification
dadA_int_rvs	cgagttgtcatactgggaagtggtg	Deletion verification
poxB_KO_Ver_fwd	AGTGCCTCCTTTCTCTCCCA	Deletion verification
poxB_KO_Ver_rvs	GTCGTCTCCGTAAACGTCGT	Deletion verification
poxB_int_fwd	ggttaatcggcttctcgtcag	Deletion verification
poxB_int_rvs	gaacttgctcgtctggtggg	Deletion verification
kefF_KO_Ver_fwd	CAGCAATATGACGATCCGCGGGCAG	Deletion verification
kefF_KO_Ver_rvs	CTCGGCAAAGTGCAGAATAGATTCGGCATC	Deletion verification
kefF_int_fwd	ctcctgccattccagcagac	Deletion verification
kefF_int_rvs	gcatccgtatccgcatcatt	Deletion verification
wrbA_KO_Ver_fwd	GTCGTACCCGGCGACTTCGAAAATGG	Deletion verification
wrbA_KO_Ver_rvs	GGTTGTGAAATTTGCACTCTGAAAAGGACGTCTTATC	Deletion verification
wrbA_int_fwd	catattgaaacgatggcacgc	Deletion verification
wrbA_int_rvs	caatagacagttcttcctgg	Deletion verification
fadE_KO_Ver_fwd	AGGCGGTACTTATACTCCCGCA	Deletion verification
fadE_KO_Ver_rvs	AAAAGCGAGAAGTACGGGCAGG	Deletion verification
fadE_int_fwd	gctttctgatgtctcgatgg	Deletion verification
fadE_int_rvs	ctttctccggcaactttacc	Deletion verification
yieF_KO_Ver_fwd	CGGATATTCACAGCCGCGCCAACAATC	Deletion verification
yieF_KO_Ver_rvs	GTGCGTAATCATCGTTGCGCTGCTGTTTATC	Deletion verification
yieF_int_fwd	caccaaatgcggtcaattgc	Deletion verification
yieF_int_rvs	catttaatggcatggttgcac	Deletion verification
mdaB-ygiN_KO_C_R	GTCAGGATGGCCGGGCAAACAAGGCAGGATTAAATCCCTGGCTGCAGAATCATATGAATATCCTCCTTAG	Cassette construction
mdaB-ygiN_KO_V_F	CCTGCATCGGTGAGTCAGAGTAAGATCAG	Cassette construction
mdaB/ygiN_KO_Ver_fwd	CCTGCATCGGTGAGTCAGAGTAAGATCAG	Deletion verification
mdaB/ygiN_KO_Ver_rvs	GGTTGCAAGAGAAAGGCGACATGGCG	Deletion verification
mdaB/ygiN_int_fwd	gtatagcggggaacatcaggc	Deletion verification
mdaB/ygiN_int_rvs	cgcccactccaatggtcaac	Deletion verification
glpD_KO_Ver_fwd	ACCGCCTCTTTTTCCTGCAACT	Deletion verification
glpD_KO_Ver_rvs	AATTTTTATGCTGGCGCTGGGC	Deletion verification
glpD_int_fwd	gatagggggcggcatcaatg	Deletion verification
glpD_int_rvs	cggcaccacaatatggctgc	Deletion verification
lldD_KO_Ver_fwd	CATGCGCGGTTTCTTCGATGTC	Deletion verification
lldD_KO_Ver_rvs	TGCGGTGTCGTTTCAGAGTGAG	Deletion verification
lldD_int_fwd	gcattgcaggtgtggatcgt	Deletion verification
lldD_int_rvs	cactatatggatggtggtgc	Deletion verification
glpABC_KO_C_F	TTTTTACTATGGCTAAATGGTAAAAAACGAACTTCAGAGGGATAACAATGGTGTAGGCTGGAGCTGCTTC	Cassette construction
glpABC_KO_C_R	CACATGCTTACCGGGCATCAGAAAGGAGTTTAAGCCAGCGCCTGGGCCAGCATATGAATATCCTCCTTAG	Cassette construction
glpABC_KO_Ver_fwd	CGTTTCTTGAGTTGCCGCGATG	Deletion verification
glpABC_KO_Ver_rvs	AGTTTCAGCCTTTGCGAGACGT	Deletion verification
glpABC_int_fwd	gatctgggggcaacacattgcc	Deletion verification
glpABC_int_rvs	gcagcggtttcagcggtaac	Deletion verification
sdhABCD_KO_C_fwd	GCCCGTAGTCCCCAGGGAATAATAAGAACAGCATGTGGGCGTTATTCATGGTGTAGGCTGGAGCTGCTTC	Cassette construction
sdhABCD_KO_C_rvs	ACGCTTGCGCGTCTTATCAGGCCTACGGTTTACGCATTACGTTGCAACAACATATGAATATCCTCCTTAG	Cassette construction
sdhABCD_KO_Ver_fwd	TCCCGACGTCTCCAGGTAA	Deletion verification
sdhABCD_KO_Ver_rvs	TTGTCTACGTAGTGGCTCGC	Deletion verification
sdhABCD_int_fwd	gttgtgattggtgccggtgg	Deletion verification
sdhABCD_int_rvs	gcgtcatggattccgactct	Deletion verification
lhgO_KO_Ver_fwd	TCGTCCAGCCGAAAGACTTC	Deletion verification
lhgO_KO_Ver_rvs	GTCCAGCCATTCCCCGTTAA	Deletion verification
lhgO_int_fwd	GCAAGATGCTGGTTGCCACGTCCG	Deletion verification
lhgO_int_rvs	gcattgcaggtgtggatcgt	Deletion verification
ubiE_KO_C_fwd	AAGGTTTAAAAGGCATTTCCGGTCTCCTGTCAGAACTTATAACCACGATGGTGTAGGCTGGAGCTGCTTC	Cassette construction
ubiE_KO_C_rvs	CAATCTGTTACACTTCTGGAACAATTTTTTGATGAGCAGGCATTGAGATGCATATGAATATCCTCCTTAG	Cassette construction
ubiE_KO_Ver_fwd	CCGCGATTGGTCAAAGTCTCGA	Deletion verification
ubiE_KO_Ver_rvs	GAAGTTTCGGCAACACACTGGC	Deletion verification
ubiE_int_fwd	ttggttttcagaccgtcgcg	Deletion verification
ubiE_int_rvs	gtcagattgtagtagtcgac	Deletion verification
menBCDEF_KO_C_fwd	GTGTAGGCTGGAGCTGCTTCcagaaatgagaagtgaaacggagggttaattattgctgacgttgcaccca	Cassette construction
menBCDEF_KO _C_rvs	CATATGAATATCCTCCTTAGTTGTAGTACCCCGTATAATGTGAGGCTTTTAACAGGGAGAGGTCCGCGTG	Cassette construction
menBCDEF_KO_Ver_fwd	CCAGCATCGCAGAGCATAAGTACATGTCTG	Deletion verification
menBCDEF_KO_Ver_rvs	GACTACGTCCACGAAAAACCCTGGCAAG	Deletion verification
menE_int_fwd	tgtctaaacgtccgacaatg	Deletion verification
menB_int_rvs	atgccatcttcggtcagact	Deletion verification
ldhA_KO_fwd	CTCCCCTGGAATGCAGGGGAGCGGCAAGATTAAACCAGTTCGTTCGGGCAAATTAACCCTCACTAAAGGGCG	Cassette construction
ldhA_KO_rvs	TATTTTTAGTAGCTTAAATGTGATTCAACATCACTGGAGAAAGTCTTATGTAATACGACTCACTATAGGGCTC	Cassette construction
ldhA_KO_Ver_fwd	ACAGTTTCTGACTCAGGACTATTT	Deletion verification
ldhA_KO_Ver_rvs	TTTCAATATCGCCATAGCTTTCAA	Deletion verification
ldhA_int_fwd	CAGCGTAGTCTGAGAAATACTG	Deletion verification
ldhA_int_rvs	CGCCGTTTATAGCACAAAACAG	Deletion verification
