# Supplementary material for: Engineering new-to-nature biochemical conversions by combining fermentative metabolism with respiratory modules
Source: Nat Commun. 2024 Aug 7;15:6725. doi: 10.1038/s41467-024-51029-x (PMC11306353; doi:10.1038/s41467-024-51029-x)
Supplement: Supplementary file 8 — Source Data [file 41467_2024_51029_MOESM8_ESM.xlsx]

## Sheet: Fig. 3a
		Time	0	988	1976	2964	3951	4939	5927	6915	7903	8891	9879	10866	11854	12842	13830	14818	15806	16794	17782	18769	19757	20745	21733	22720	23708	24696	25684	26671	27659	28647	29635	30623	31611	32599	33586	34574	35562	36550	37537	38525	39514	40501	41489	42477	43465	44453	45441
Strain	Medium	T° 600	37	37	37	37	37	37	37	37	37.1	37	37	37	37	37	37	37	37	37	37	37	37	37	37	37	37	37	37	37	37	37	36.9	37	37	37	37	37	37	37	37	37	37	37	37	37	37	37	36.9
NNMini	20 mM glucose	A1	0.0476	0.0473	0.0473	0.0475	0.0477	0.0477	0.0477	0.0479	0.048	0.0481	0.0482	0.0483	0.0484	0.0485	0.0486	0.0487	0.0488	0.049	0.049	0.0492	0.0492	0.0494	0.0494	0.0496	0.0497	0.0496	0.0499	0.0501	0.05	0.0502	0.0502	0.0503	0.0504	0.0506	0.0505	0.0508	0.0508	0.0508	0.051	0.051	0.0512	0.0513	0.0513	0.0515	0.0519	0.0517	0.0517
		A2	0.0477	0.0474	0.0474	0.0477	0.0479	0.0478	0.0479	0.048	0.0482	0.0483	0.0485	0.0486	0.0487	0.0487	0.0488	0.0489	0.0491	0.0492	0.0491	0.0492	0.0494	0.0494	0.0496	0.0496	0.0498	0.0497	0.05	0.05	0.0499	0.0502	0.0502	0.0504	0.0503	0.0505	0.0505	0.0506	0.0506	0.0507	0.0507	0.051	0.0511	0.051	0.0509	0.0512	0.0514	0.0513	0.0515
	10 mM glucose	B1	0.0479	0.0476	0.0477	0.048	0.048	0.0482	0.0484	0.0484	0.0485	0.0486	0.0487	0.0489	0.049	0.0491	0.0492	0.0494	0.0494	0.0496	0.0497	0.0498	0.05	0.05	0.0501	0.0502	0.0502	0.0503	0.0505	0.0505	0.0506	0.0508	0.0509	0.0511	0.0512	0.0511	0.0511	0.0513	0.0514	0.0515	0.0516	0.0515	0.0518	0.0518	0.0518	0.0519	0.0521	0.0521	0.0523
		B2	0.0488	0.0487	0.0486	0.0489	0.049	0.0492	0.0492	0.0493	0.0495	0.0495	0.0497	0.0498	0.0498	0.05	0.0503	0.0504	0.0504	0.0506	0.0506	0.0509	0.0509	0.051	0.0511	0.0512	0.0514	0.0514	0.0517	0.0517	0.0518	0.052	0.052	0.0522	0.0523	0.0524	0.0523	0.0526	0.0526	0.0527	0.0528	0.053	0.053	0.0532	0.0532	0.0534	0.0536	0.0537	0.0537
	5 mM glucose	C1	0.0501	0.05	0.0499	0.05	0.0503	0.0503	0.0506	0.0505	0.0508	0.0509	0.051	0.0511	0.0513	0.0513	0.0515	0.0515	0.0516	0.0518	0.0518	0.0519	0.052	0.0521	0.0522	0.0522	0.0523	0.0523	0.0525	0.0526	0.0526	0.0527	0.0529	0.0529	0.053	0.0531	0.0531	0.0533	0.0535	0.0535	0.0535	0.0539	0.0538	0.0538	0.0539	0.054	0.0543	0.0542	0.0544
		C2	0.0482	0.0483	0.0482	0.0483	0.0485	0.0486	0.0488	0.0487	0.0489	0.0491	0.0492	0.0493	0.0493	0.0495	0.0496	0.0497	0.0497	0.0498	0.0499	0.05	0.0501	0.0503	0.0503	0.0506	0.0506	0.0506	0.0508	0.0507	0.0508	0.051	0.051	0.0512	0.0513	0.0513	0.0514	0.0516	0.0518	0.0516	0.0517	0.0518	0.0524	0.052	0.0521	0.0525	0.0525	0.0526	0.0526
	2.5 mM glucose	D1	0.048	0.0477	0.0478	0.048	0.0483	0.0481	0.0483	0.0485	0.0487	0.0488	0.049	0.0491	0.0492	0.0492	0.0494	0.0496	0.0495	0.0498	0.0498	0.05	0.0501	0.0501	0.0503	0.0505	0.0505	0.0506	0.0506	0.0506	0.0508	0.0508	0.0509	0.0511	0.0511	0.0512	0.0512	0.0514	0.0515	0.0516	0.0517	0.0516	0.052	0.0519	0.0518	0.0521	0.0522	0.0523	0.0524
		D2	0.0475	0.0475	0.0474	0.0476	0.0478	0.0478	0.0481	0.0482	0.0482	0.0483	0.0486	0.0486	0.0488	0.0487	0.0489	0.049	0.0492	0.0493	0.0493	0.0494	0.0495	0.0497	0.0496	0.0498	0.0499	0.0499	0.0502	0.0501	0.0502	0.0504	0.0504	0.0506	0.0507	0.0506	0.0507	0.0507	0.0509	0.0508	0.051	0.051	0.0514	0.0513	0.0513	0.0515	0.0517	0.0518	0.0518
	1.25 mM glucose	E1	0.0477	0.0476	0.0476	0.0478	0.048	0.048	0.0481	0.0481	0.0483	0.0484	0.0485	0.0484	0.0486	0.0487	0.0489	0.0488	0.049	0.0491	0.049	0.0491	0.0492	0.0493	0.0494	0.0496	0.0496	0.0495	0.0498	0.0498	0.0499	0.05	0.05	0.0501	0.0501	0.0503	0.0503	0.0505	0.0504	0.0505	0.0506	0.0507	0.0508	0.0509	0.0508	0.0509	0.0511	0.0511	0.0512
		E2	0.0479	0.0478	0.0478	0.048	0.048	0.048	0.0482	0.0482	0.0484	0.0484	0.0487	0.0487	0.0489	0.0488	0.049	0.0492	0.0491	0.0492	0.0492	0.0494	0.0496	0.0497	0.0497	0.0499	0.0499	0.0499	0.05	0.0501	0.0501	0.0503	0.0503	0.0504	0.0505	0.0506	0.0506	0.0507	0.0508	0.0508	0.0508	0.0509	0.0511	0.0512	0.0511	0.0513	0.0514	0.0514	0.0515
	0.63 mM glucose	F1	0.0481	0.0479	0.0479	0.0481	0.0482	0.0483	0.0484	0.0483	0.0485	0.0486	0.0487	0.0488	0.0489	0.0488	0.049	0.0491	0.0491	0.0493	0.0493	0.0494	0.0494	0.0495	0.0496	0.0497	0.0498	0.0498	0.05	0.05	0.0501	0.0501	0.0503	0.0504	0.0504	0.0505	0.0504	0.0506	0.0507	0.0509	0.0508	0.0509	0.0511	0.0511	0.0511	0.0512	0.0514	0.0515	0.0515
		F2	0.0483	0.0481	0.0487	0.0493	0.0485	0.0485	0.0488	0.0488	0.0488	0.0489	0.0491	0.0491	0.0493	0.0495	0.0495	0.0496	0.0496	0.0497	0.0497	0.0497	0.05	0.05	0.0501	0.0503	0.0503	0.0503	0.0504	0.0504	0.0505	0.0509	0.0509	0.0511	0.0512	0.0511	0.0511	0.0513	0.0512	0.0514	0.0514	0.0516	0.0516	0.0516	0.0516	0.0518	0.052	0.0521	0.0522
	0.31 mM glucose	G1	0.0478	0.0475	0.0476	0.0478	0.048	0.0481	0.0481	0.0482	0.0483	0.0486	0.0485	0.0486	0.0488	0.0487	0.0489	0.0491	0.049	0.0492	0.0493	0.0492	0.0493	0.0495	0.0497	0.0496	0.0497	0.0498	0.0499	0.0499	0.0499	0.0503	0.0503	0.0502	0.0503	0.0504	0.0504	0.0506	0.0505	0.0506	0.0506	0.0506	0.0509	0.051	0.0507	0.0509	0.051	0.0508	0.0509
		G2	0.0479	0.0477	0.0477	0.0478	0.048	0.0482	0.0484	0.0484	0.0485	0.0488	0.0488	0.0489	0.049	0.0491	0.0492	0.0492	0.0493	0.0495	0.0495	0.0496	0.0496	0.0498	0.0499	0.05	0.05	0.05	0.0503	0.0502	0.0502	0.0505	0.0505	0.0506	0.0507	0.0507	0.0509	0.0508	0.0509	0.051	0.051	0.0511	0.0514	0.0511	0.0511	0.051	0.0512	0.0511	0.0512
Wild type	20 mM glucose	A9	0.0507	0.051	0.0518	0.0529	0.0541	0.0553	0.0568	0.0586	0.0605	0.0629	0.0653	0.068	0.0714	0.0758	0.0815	0.0883	0.0958	0.1045	0.1154	0.128	0.1436	0.1613	0.1806	0.2001	0.2221	0.2492	0.2769	0.303	0.3343	0.3677	0.3993	0.4282	0.459	0.4871	0.507	0.5163	0.5177	0.5123	0.5064	0.4999	0.4963	0.4916	0.487	0.4848	0.4834	0.4799	0.4791
		A10	0.0535	0.0537	0.0543	0.0556	0.0568	0.058	0.0595	0.0613	0.0633	0.0657	0.0683	0.0709	0.0741	0.0781	0.0837	0.0902	0.0975	0.1061	0.117	0.1298	0.1448	0.1628	0.1798	0.2	0.2214	0.2444	0.2731	0.299	0.3279	0.3612	0.3914	0.4269	0.4521	0.4805	0.496	0.5117	0.5192	0.5153	0.511	0.5056	0.4996	0.4948	0.4922	0.4893	0.4877	0.4849	0.4845
	10 mM glucose	B9	0.0516	0.052	0.0529	0.0538	0.0551	0.0562	0.0579	0.0596	0.0619	0.0639	0.0664	0.0692	0.0729	0.0767	0.082	0.0888	0.0972	0.1064	0.1173	0.1303	0.1465	0.1637	0.1824	0.2006	0.2208	0.2462	0.2725	0.3022	0.334	0.3672	0.3926	0.3901	0.3889	0.3874	0.3952	0.4039	0.4085	0.4106	0.414	0.4174	0.4207	0.424	0.4272	0.4298	0.432	0.4356	0.4371
		B10	0.0505	0.0509	0.052	0.0528	0.0543	0.0555	0.057	0.0584	0.0606	0.063	0.0657	0.0682	0.0715	0.0753	0.0808	0.0876	0.0957	0.1053	0.1156	0.1282	0.1444	0.1622	0.1815	0.2012	0.2219	0.2501	0.2778	0.3003	0.3316	0.363	0.3973	0.3928	0.3912	0.3889	0.3986	0.4075	0.4117	0.4157	0.4202	0.4237	0.4272	0.4303	0.4339	0.4381	0.4413	0.4436	0.4461
	5 mM glucose	C9	0.0513	0.0513	0.0522	0.0536	0.0547	0.056	0.0577	0.0593	0.0616	0.064	0.0665	0.0691	0.0725	0.0763	0.082	0.0884	0.0959	0.1043	0.115	0.1274	0.143	0.1607	0.1794	0.1978	0.2224	0.2471	0.2642	0.2597	0.2642	0.264	0.2635	0.2628	0.2626	0.2625	0.2637	0.264	0.2645	0.2662	0.2677	0.27	0.2726	0.2742	0.2764	0.2786	0.281	0.2833	0.2869
		C10	0.0502	0.0503	0.0511	0.0522	0.0534	0.0546	0.0561	0.0577	0.0598	0.0621	0.0644	0.0668	0.07	0.0736	0.079	0.0849	0.0917	0.1002	0.1104	0.1225	0.1369	0.1543	0.1736	0.1933	0.2146	0.2453	0.271	0.2631	0.266	0.2659	0.2654	0.2653	0.2657	0.2665	0.2672	0.2676	0.2696	0.271	0.2741	0.2753	0.2779	0.2803	0.2826	0.2851	0.2875	0.2909	0.2925
	2.5 mM glucose	D9	0.0505	0.0507	0.0516	0.0526	0.0539	0.0552	0.0567	0.0583	0.0604	0.0628	0.0653	0.0681	0.0714	0.0752	0.0807	0.0869	0.094	0.1029	0.1128	0.1255	0.1408	0.158	0.173	0.1724	0.1732	0.1732	0.1742	0.1739	0.1742	0.1751	0.1759	0.1774	0.1779	0.1794	0.1805	0.1822	0.183	0.1847	0.1851	0.1847	0.185	0.1842	0.1835	0.1828	0.1825	0.1816	0.1809
		D10	0.0506	0.051	0.0518	0.0527	0.054	0.0553	0.0567	0.0583	0.0603	0.0626	0.0651	0.0676	0.0708	0.0751	0.0807	0.0873	0.0942	0.103	0.113	0.1257	0.1412	0.158	0.1727	0.1765	0.1766	0.1763	0.177	0.1776	0.1773	0.1778	0.1788	0.1797	0.1814	0.1825	0.1835	0.1848	0.1856	0.1874	0.1876	0.1881	0.1878	0.1871	0.1862	0.1853	0.1852	0.1844	0.1835
	1.25 mM glucose	E9	0.0505	0.0509	0.0517	0.0528	0.0542	0.0553	0.057	0.0586	0.0606	0.0631	0.0656	0.0681	0.0711	0.0751	0.0806	0.0863	0.0931	0.1016	0.1081	0.1132	0.113	0.1125	0.1124	0.1124	0.1129	0.1131	0.1136	0.114	0.1141	0.1149	0.1154	0.1158	0.1163	0.1167	0.1168	0.1166	0.1164	0.1163	0.1157	0.1153	0.1156	0.1149	0.1142	0.1143	0.114	0.1135	0.1134
		E10	0.05	0.0505	0.0513	0.0524	0.0536	0.0549	0.0562	0.0578	0.0599	0.0622	0.0645	0.0671	0.07	0.0739	0.0792	0.0852	0.092	0.0999	0.1075	0.1123	0.112	0.1119	0.1119	0.1115	0.1119	0.1122	0.1126	0.1131	0.1132	0.114	0.1143	0.1147	0.115	0.1154	0.1158	0.1159	0.1156	0.1152	0.1149	0.1145	0.1146	0.1138	0.1133	0.1134	0.1129	0.1128	0.1123
	0.63 mM glucose	F9	0.0513	0.0516	0.0526	0.0538	0.055	0.0564	0.058	0.0599	0.062	0.0646	0.0671	0.0699	0.0733	0.0772	0.0823	0.0844	0.0842	0.084	0.0837	0.0837	0.0836	0.0838	0.0841	0.0841	0.0844	0.0846	0.0849	0.0848	0.0848	0.0852	0.0849	0.0848	0.0845	0.0843	0.0844	0.0841	0.0838	0.0835	0.0834	0.0831	0.0832	0.0829	0.0826	0.0825	0.0826	0.0821	0.0821
		F10	0.051	0.0513	0.0522	0.0535	0.0548	0.056	0.0577	0.0595	0.0615	0.064	0.0663	0.0691	0.0723	0.077	0.0825	0.0839	0.0838	0.0837	0.0834	0.0832	0.0835	0.0836	0.0837	0.084	0.0842	0.0841	0.0844	0.0845	0.0843	0.0847	0.0843	0.0845	0.0842	0.084	0.0836	0.0835	0.0833	0.083	0.0829	0.0826	0.0824	0.082	0.082	0.0819	0.0817	0.0817	0.0814
	0.31 mM glucose	G9	0.0513	0.0515	0.0559	0.0573	0.0589	0.0569	0.0587	0.0625	0.0619	0.0644	0.067	0.0686	0.0689	0.0684	0.0682	0.0683	0.0686	0.0688	0.0692	0.0697	0.0699	0.0701	0.0703	0.0705	0.0705	0.0702	0.0703	0.0704	0.07	0.0701	0.0698	0.0699	0.0696	0.0694	0.0693	0.0695	0.0692	0.0691	0.0691	0.0689	0.069	0.0689	0.0687	0.0685	0.0687	0.0686	0.0686
		G10	0.0504	0.0508	0.0517	0.0529	0.0542	0.0556	0.0571	0.0588	0.0609	0.0633	0.0655	0.0672	0.0677	0.0672	0.0672	0.0672	0.0676	0.068	0.0681	0.0682	0.0687	0.0689	0.0691	0.0692	0.0693	0.0692	0.069	0.0688	0.0688	0.0688	0.0686	0.0685	0.0683	0.0682	0.0681	0.068	0.0681	0.0678	0.0677	0.0677	0.0677	0.0675	0.0673	0.0675	0.0674	0.0672	0.0672
[truncated: 569 more columns]

## Sheet: Fig. 3b
These values are derived from the data for Fig. 3a
	NNMini	Wildtype
mM glucose	Max. OD (mean of tech. Duplicates)
0.156	0.019	0.05
0.3125	0.026	0.093
0.625	0.033	0.157
1.25	0.047	0.297
2.5	0.077	0.602
5	0.097	1.049
10	0.118	1.825
20	0.21	2.295

## Sheet: Fig. 3c
Glass vial ID	Sample					Lactate					Acetate
	Conc carbon source in mM	carbon sourc	strain	well	Dilution 1:…	Ret. Time	amount	rel. Area	Area µS*min	mM in sample	Ret. Time	amount	rel. Area	Area µS*min	mM in sample
1	20	Glucose	NNMini	A1	100	9.37	n.a.	21.19	3.6803	38.6118
2	10			B1	100	9.153	n.a.	8.82	1.5013	15.6266	9.633	n.a.	0.11	0.019	-0.400295
3	5			C1	100	9.063	n.a.	4.82	0.8425	8.67722	9.57	n.a.	0.13	0.0235	-0.333826
4	2.5			D1	100	9.013	n.a.	2.48	0.4164	4.18249	9.593	n.a.	0.09	0.0154	-0.453471
5	1.25			E1	20	8.91	n.a.	3.3	1.2063	2.50295	9.47	n.a.	0.09	0.0331	-0.0384047
6	0.625			F1	20	8.847	n.a.	1.66	0.5847	1.19156	9.397	n.a.	0.07	0.0234	-0.0670606
7	0.3125			G1	20	8.837	n.a.	0.84	0.2733	0.534599	9.457	n.a.	0.05	0.0173	-0.0850812
8	0.15625			H1	20	8.783	n.a.	0.44	0.1456	0.26519	9.407	n.a.	0.04	0.0126	-0.098966
9	R			A2	100	9.3	n.a.	20.44	3.1296	32.8027	9.697	n.a.	0.24	0.0371	-0.132939
10	R			B2	100	9.177	n.a.	9.46	1.8783	19.6034	9.62	n.a.	0.16	0.0314	-0.217134
11	R			C2	100	9.057	n.a.	4.56	0.7594	7.80063	9.593	n.a.	0.11	0.018	-0.415066
12	R			D2	100	9	n.a.	2.55	0.4413	4.44515	9.573	n.a.	0.09	0.0161	-0.443131
13	R			E2	20	8.873	n.a.	3.13	1.1998	2.48924	9.34	n.a.	0.08	0.0296	-0.0487445
14	R			F2	20	8.84	n.a.	1.89	0.6151	1.2557	9.383	n.a.	0.05	0.0175	-0.0844904
15	R			G2	20	8.797	n.a.	0.91	0.3034	0.598101	9.397	n.a.	0.05	0.016	-0.0889217
16	R			H2	20	8.783	n.a.	0.41	0.1466	0.2673	9.407	n.a.	0.03	0.0125	-0.0992614
Na-Lactate
Conc. (mM)		Label	RT	amount	rel. Area	Area µS*min
25.1865	100	L1	9.54	n.a.	53,36	2.3949
12.5933	100	L2	9.407	n.a.	34,49	1.2338
6.29663	100	L3	9.32	n.a.	31,11	0.6282
3.14831	100	L4	9.29	n.a.	8,20	0.3186
0.629663	100	L5	9.243	n.a.	4,10	0.0602
Na-Acetate
Conc. (mM)		Label	RT	amount	rel. Area	Area µS*min
20.3584	100	A1	10.177	n.a.	47,39	1.4004
10.1792	100	A2	10.07	n.a.	26,01	0.7759
5.0896	100	A3	9.993	n.a.	15,52	0.4152
2.5448	100	A4	9.96	n.a.	11,97	0.2162
0.50896	100	A5	9.897	n.a.	2,71	0.0434

## Sheet: Fig. 4b
		Time	0	795	1593	2391	3189	3987	4785	5582	6380	7178	7976	8774	9572	10370	11168	11966	12764	13562	14360	15158	15956	16753	17551	18349	19147	19945	20743	21541	22339	23137	23935	24733	25531	26329	27127	27925	28722	29520	30318	31138	31936	32734	33531	34329	35127	35925	36723
Strain	Medium	T° 600	36.8	37	37	37	37	37	37	37	37	37	37	37	37	37	37	37	37	37	37	37	37	37	37	37	37	37	37	37	37	37	37	37	37	37	37	37	37	36.9	37	37	37	37	37	37	37	37	37
NNMini	20 mM Glucose	A11	0.0533	0.0547	0.0548	0.0549	0.0552	0.0553	0.0554	0.0557	0.0556	0.0559	0.0557	0.0563	0.0561	0.0562	0.0561	0.0565	0.0565	0.0563	0.0565	0.0566	0.0564	0.0566	0.0568	0.0567	0.0564	0.0565	0.0565	0.0567	0.0565	0.0564	0.0566	0.0564	0.0564	0.0566	0.0565	0.0566	0.0568	0.0565	0.0566	0.0566	0.0565	0.0565	0.0566	0.0566	0.0565	0.0566	0.0567
		A12	0.0512	0.052	0.0521	0.0521	0.0522	0.0522	0.0524	0.0524	0.0525	0.0526	0.0524	0.053	0.0527	0.0528	0.0527	0.0529	0.0529	0.0529	0.053	0.0532	0.053	0.0531	0.0533	0.0533	0.0532	0.0532	0.0534	0.0536	0.0532	0.0533	0.0536	0.0536	0.0534	0.0537	0.0535	0.0534	0.0535	0.0535	0.0537	0.0535	0.0535	0.0536	0.0537	0.0536	0.0536	0.0537	0.0538
	20 mM Glucose + 0.125 mM Acetate	B5	0.0471	0.0471	0.0473	0.0472	0.0474	0.0477	0.0478	0.0479	0.048	0.0481	0.0483	0.0485	0.0489	0.0488	0.0492	0.0493	0.0494	0.0498	0.0497	0.0501	0.0503	0.0505	0.0505	0.0509	0.0511	0.0509	0.0512	0.0514	0.0515	0.0516	0.0518	0.0521	0.0532	0.0529	0.0536	0.0525	0.0535	0.053	0.0529	0.0533	0.0532	0.0535	0.0537	0.0542	0.0544	0.0543	0.0542
		B6	0.0465	0.0475	0.0475	0.0475	0.0479	0.0481	0.0483	0.0483	0.0485	0.0489	0.0488	0.049	0.0493	0.0491	0.0496	0.0499	0.05	0.0501	0.0503	0.0504	0.0508	0.0509	0.0509	0.0515	0.0518	0.0518	0.0518	0.0521	0.0521	0.0522	0.0529	0.0526	0.0527	0.0527	0.0531	0.0532	0.0536	0.0542	0.0539	0.0542	0.0538	0.0544	0.0544	0.0544	0.055	0.0555	0.0553
	20 mM Glucose + 0.25 mM Acetate	C5	0.0466	0.0475	0.0474	0.0475	0.0478	0.0478	0.0481	0.0482	0.0483	0.0488	0.0485	0.0489	0.0495	0.0496	0.0497	0.0499	0.0502	0.0502	0.0503	0.0509	0.051	0.0514	0.0513	0.0518	0.0523	0.0521	0.0525	0.0526	0.0525	0.0527	0.053	0.0534	0.0536	0.0536	0.054	0.0543	0.0551	0.0546	0.0546	0.0544	0.0547	0.0552	0.0554	0.0552	0.0562	0.0558	0.0558
		C6	0.0469	0.0483	0.0483	0.0482	0.0486	0.0489	0.049	0.0491	0.0495	0.0496	0.0497	0.0501	0.0506	0.0507	0.0506	0.0512	0.0513	0.0516	0.0518	0.0521	0.0526	0.0527	0.0526	0.0534	0.0534	0.0534	0.0537	0.0537	0.0538	0.0538	0.0539	0.0544	0.0544	0.0545	0.0544	0.0547	0.055	0.0554	0.0553	0.0556	0.0562	0.056	0.0563	0.056	0.0565	0.0573	0.0569
	20 mM Glucose + 0.5 mM Acetate	D5	0.0472	0.0477	0.0477	0.0479	0.0481	0.0484	0.0486	0.0489	0.049	0.049	0.0493	0.0493	0.05	0.0501	0.0502	0.0505	0.0507	0.0507	0.0511	0.0514	0.0518	0.052	0.0521	0.0525	0.0529	0.0537	0.0533	0.0533	0.0537	0.0539	0.0543	0.0551	0.0556	0.0555	0.0551	0.0553	0.0562	0.056	0.0563	0.0564	0.057	0.0574	0.0573	0.0575	0.0578	0.058	0.0581
		D6	0.0469	0.0482	0.0482	0.0483	0.0488	0.049	0.0493	0.0494	0.0495	0.0497	0.0499	0.0502	0.0507	0.0507	0.051	0.0515	0.0518	0.052	0.0523	0.0526	0.0528	0.0533	0.0534	0.0538	0.0542	0.0544	0.0546	0.0548	0.0549	0.0552	0.0553	0.0559	0.0578	0.0569	0.0565	0.057	0.0596	0.0579	0.0579	0.0584	0.0588	0.0589	0.0591	0.0595	0.0602	0.0602	0.061
	20 mM Glucose + 1 mM Acetate	E5	0.0468	0.0485	0.0483	0.0485	0.0489	0.0489	0.0494	0.0495	0.0496	0.05	0.0501	0.0505	0.0509	0.0512	0.0514	0.0517	0.052	0.0525	0.0525	0.0531	0.0533	0.0535	0.0538	0.0543	0.0547	0.055	0.0551	0.0556	0.0558	0.0564	0.0568	0.0575	0.0578	0.0581	0.0584	0.059	0.0594	0.0602	0.0606	0.0608	0.0615	0.0622	0.0627	0.0634	0.0643	0.0648	0.0654
		E6	0.046	0.0471	0.0471	0.0474	0.0478	0.0481	0.048	0.0485	0.0486	0.0489	0.0491	0.049	0.0498	0.0499	0.0502	0.0507	0.0506	0.0513	0.0511	0.0518	0.0521	0.0523	0.0523	0.0532	0.0535	0.0538	0.054	0.0548	0.0545	0.0557	0.0559	0.0559	0.0561	0.0568	0.0569	0.0577	0.0581	0.059	0.0595	0.0598	0.0603	0.061	0.0612	0.0619	0.0627	0.0634	0.0646
	20 mM Glucose + 2 mM Acetate	F5	0.0466	0.047	0.0471	0.047	0.0474	0.0476	0.0475	0.0479	0.0478	0.0482	0.0481	0.0484	0.049	0.0489	0.0494	0.0497	0.05	0.0504	0.0507	0.0516	0.0519	0.0526	0.053	0.0538	0.0548	0.0552	0.0562	0.0573	0.0581	0.0591	0.0604	0.0618	0.0631	0.0645	0.0659	0.0674	0.0693	0.0711	0.0729	0.0753	0.0767	0.079	0.0818	0.0842	0.087	0.0897	0.0931
		F6	0.0475	0.0486	0.0486	0.0488	0.049	0.0492	0.0494	0.0498	0.0498	0.0499	0.0502	0.0502	0.0511	0.0509	0.0516	0.0522	0.0525	0.0527	0.0534	0.0541	0.0547	0.0557	0.0563	0.0572	0.0582	0.059	0.0602	0.0615	0.0628	0.0635	0.0652	0.067	0.0683	0.0701	0.0717	0.0734	0.0758	0.0779	0.0806	0.0827	0.085	0.088	0.0912	0.0945	0.098	0.1012	0.1051
	20 mM Glucose + 4 mM Acetate	G5	0.0459	0.0473	0.0474	0.0475	0.0479	0.048	0.0485	0.0482	0.0486	0.049	0.0489	0.0492	0.0499	0.0499	0.0504	0.0509	0.0513	0.0519	0.0521	0.0532	0.0538	0.0548	0.0555	0.0567	0.058	0.0595	0.0602	0.0614	0.0626	0.0643	0.0659	0.0679	0.0696	0.0716	0.0736	0.0762	0.0787	0.0813	0.0837	0.0866	0.089	0.0928	0.0963	0.0994	0.1033	0.1072	0.1116
		G6	0.0462	0.0477	0.0477	0.0479	0.0482	0.0482	0.0485	0.0488	0.0491	0.0495	0.0496	0.0498	0.0506	0.0505	0.051	0.0519	0.0521	0.0529	0.0534	0.0542	0.0552	0.0559	0.0567	0.0579	0.0592	0.0602	0.0618	0.0628	0.0645	0.066	0.0675	0.0698	0.0716	0.0733	0.0754	0.0777	0.0805	0.0832	0.0857	0.0883	0.0912	0.0947	0.0985	0.102	0.1059	0.1101	0.115
	20 mM Glucose + 8 mM Acetate	H5	0.0462	0.0469	0.0471	0.047	0.0475	0.0477	0.0481	0.0484	0.0483	0.049	0.0489	0.0489	0.05	0.0499	0.0504	0.051	0.0516	0.0519	0.0525	0.0535	0.0545	0.0551	0.0559	0.0575	0.0588	0.0598	0.061	0.062	0.0631	0.0645	0.0661	0.0679	0.0696	0.0716	0.0736	0.0751	0.0777	0.0803	0.0826	0.0852	0.0874	0.0904	0.0936	0.0963	0.0999	0.1027	0.1062
		H6	0.0478	0.0481	0.0482	0.0484	0.0485	0.0488	0.0491	0.0494	0.0494	0.0499	0.0498	0.0501	0.051	0.051	0.0513	0.0519	0.0523	0.0528	0.0534	0.054	0.0548	0.0557	0.0562	0.0575	0.0586	0.0593	0.0604	0.0616	0.0627	0.0641	0.0654	0.067	0.0687	0.0706	0.072	0.0737	0.0759	0.0778	0.08	0.0823	0.0841	0.0873	0.0899	0.0931	0.0965	0.0996	0.1034
	10 mM Malate + 8 mM Acetate	A5	0.0491	0.0497	0.0495	0.0496	0.0494	0.0495	0.0495	0.0492	0.0493	0.0495	0.0495	0.0493	0.0495	0.0494	0.0496	0.0496	0.0497	0.0496	0.0495	0.0494	0.0496	0.0497	0.0495	0.0498	0.0498	0.0495	0.0496	0.0496	0.0497	0.05	0.0497	0.05	0.0499	0.0499	0.0497	0.0499	0.0499	0.0501	0.05	0.05	0.0498	0.0502	0.0501	0.0499	0.0503	0.05	0.05
		A6	0.0469	0.048	0.0479	0.048	0.0479	0.0481	0.048	0.048	0.0479	0.048	0.0478	0.0478	0.048	0.0478	0.048	0.048	0.0479	0.048	0.0479	0.0481	0.0482	0.0479	0.048	0.0482	0.0481	0.0479	0.0482	0.0481	0.0481	0.0482	0.0484	0.0484	0.0483	0.0482	0.0482	0.0483	0.0483	0.0486	0.0483	0.0484	0.0482	0.0484	0.0482	0.0484	0.0486	0.0485	0.0486
[truncated: 208 more columns]

## Sheet: Fig. 4c
These values are derived from the Source data of figures 4b and Supplementary Figure 5
g/L acetate	OD with acetate
0.472352	0.790594
0.236176	0.805998
0.118088	0.711084
0.059044	0.629971
0.029522	0.473635
0.014761	0.377784
0.007381	0.342487
g/L pyruvate	OD with pyruvate
0.70448	0.400846
0.35224	0.391932
0.17612	0.381298
0.04403	0.300403
0.022015	0.235325
0.011008	0.226515
g/L CAAs	OD with CAAs
3	0.833461
1	0.604019
0.3	0.41312
0.03	0.21041

## Sheet: Fig. 4d
	Intensity
# 13C-carbons	0	1	2	3	4	5
alanine	100
serine	51.67	1.35
aspartate	100	4.28
leucine	7.65	1.45	100	3.86
proline	7.51	1.7	100	5.73	2.97	0.19
arginine	8.52	2.12	100	8.54	3.58

## Sheet: Fig. 5b
		Time	0	795	1593	2391	3189	3987	4785	5582	6380	7178	7976	8774	9572	10370	11168	11966	12764	13562	14360	15158	15956	16753	17551	18349	19147	19945	20743	21541	22339	23137	23935	24733	25531	26329	27127	27925	28722	29520	30318	31138	31936	32734	33531	34329	35127	35925	36723
strain	medium	T° 600	36.8	37	37	37	37	37	37	37	37	37	37	37	37	37	37	37	37	37	37	37	37	37	37	37	37	37	37	37	37	37	37	37	37	37	37	37	37	36.9	37	37	37	37	37	37	37	37	37
NNmini	40 mM glycerol	A10	0.047	0.0474	0.0474	0.0474	0.0474	0.0475	0.0476	0.0475	0.0473	0.0474	0.0474	0.0472	0.0475	0.0472	0.0474	0.0476	0.0475	0.0472	0.0473	0.0474	0.0473	0.0475	0.0473	0.0475	0.0476	0.0473	0.0474	0.0476	0.0475	0.0477	0.0476	0.0478	0.0476	0.0478	0.0476	0.0474	0.0478	0.0477	0.0477	0.0477	0.0474	0.0479	0.0476	0.0475	0.0477	0.0477	0.0477
		A11	0.0459	0.0469	0.0469	0.0468	0.0469	0.0469	0.047	0.047	0.0467	0.0468	0.0467	0.0467	0.0469	0.0467	0.0468	0.0467	0.0468	0.0466	0.0466	0.0468	0.0468	0.0467	0.0466	0.0467	0.047	0.0467	0.0468	0.0467	0.0467	0.0468	0.0467	0.047	0.0469	0.047	0.0468	0.0469	0.047	0.0471	0.047	0.0469	0.0468	0.0471	0.0468	0.0467	0.0472	0.047	0.047
		A12	0.0456	0.0462	0.0462	0.0461	0.046	0.0459	0.046	0.046	0.0457	0.0459	0.0457	0.0455	0.0459	0.0458	0.0458	0.0458	0.0458	0.0456	0.0455	0.0458	0.0459	0.0458	0.0455	0.0457	0.0459	0.0455	0.0458	0.0457	0.0457	0.0458	0.0459	0.046	0.0459	0.0461	0.0458	0.046	0.0461	0.0459	0.0461	0.0458	0.0456	0.0459	0.0459	0.0459	0.0461	0.046	0.0459
NNmini +glpD	3.5 mM glycerol	A1	0.0507	0.0515	0.0514	0.0515	0.052	0.0521	0.0523	0.0524	0.0526	0.0526	0.0526	0.0525	0.0531	0.053	0.053	0.0532	0.0536	0.0531	0.0533	0.0536	0.0538	0.0539	0.0541	0.0542	0.0544	0.055	0.0547	0.0545	0.0549	0.0553	0.0562	0.0553	0.0553	0.0556	0.0563	0.0557	0.056	0.0562	0.0562	0.0565	0.0563	0.0567	0.0596	0.0581	0.0575	0.0575	0.0582
		A2	0.0521	0.0526	0.0527	0.0528	0.0531	0.0537	0.0539	0.0541	0.0543	0.0547	0.0547	0.0549	0.0558	0.0558	0.0561	0.0562	0.0567	0.0566	0.0565	0.057	0.0572	0.0573	0.0572	0.0573	0.0572	0.0573	0.0573	0.0573	0.0573	0.0576	0.0575	0.0581	0.0574	0.0575	0.0574	0.0576	0.0579	0.0583	0.058	0.0582	0.0579	0.0584	0.0585	0.0586	0.0588	0.0588	0.0587
		A3	0.0527	0.0531	0.053	0.0533	0.0538	0.0542	0.0543	0.0544	0.0545	0.0549	0.0546	0.0549	0.0553	0.0552	0.0553	0.0556	0.0554	0.0553	0.0555	0.0557	0.0558	0.0558	0.0558	0.0562	0.0565	0.0562	0.0563	0.0568	0.0566	0.0568	0.0568	0.0572	0.0573	0.0585	0.0585	0.058	0.0597	0.0588	0.0591	0.058	0.0603	0.0593	0.0585	0.0608	0.0611	0.0622	0.0594
	5 mM glycerol	B1	0.0493	0.0503	0.0501	0.0504	0.0506	0.051	0.0514	0.0518	0.0519	0.0523	0.0526	0.0528	0.0534	0.0534	0.0538	0.0539	0.0541	0.0543	0.0549	0.0549	0.055	0.055	0.0551	0.0554	0.0554	0.0558	0.0555	0.0557	0.0562	0.0557	0.0557	0.0558	0.0559	0.0561	0.0559	0.0561	0.0565	0.0564	0.0562	0.0563	0.0564	0.0564	0.0564	0.0567	0.0571	0.0586	0.0572
		B2	0.048	0.0486	0.0484	0.0487	0.049	0.0492	0.0496	0.0498	0.0496	0.0501	0.0502	0.0504	0.0508	0.0509	0.0512	0.0512	0.0513	0.0515	0.0517	0.052	0.0522	0.0523	0.0523	0.0528	0.0529	0.0529	0.0529	0.0531	0.053	0.0539	0.0533	0.0536	0.0536	0.0535	0.0543	0.0546	0.0539	0.055	0.0544	0.0541	0.054	0.0544	0.0552	0.0545	0.0566	0.0553	0.0548
		B3	0.0477	0.048	0.0482	0.0484	0.0487	0.049	0.0491	0.0491	0.0494	0.0497	0.0497	0.0498	0.0504	0.0502	0.0505	0.0507	0.0508	0.0509	0.0509	0.051	0.0514	0.0516	0.0516	0.0519	0.0521	0.052	0.0522	0.0524	0.0523	0.0524	0.053	0.0533	0.0529	0.053	0.053	0.0532	0.0536	0.0539	0.0536	0.0537	0.0534	0.0539	0.0553	0.054	0.0543	0.0543	0.0545
	8 mM glycerol	C1	0.049	0.0492	0.0494	0.0495	0.0501	0.0505	0.0509	0.0513	0.0516	0.052	0.0523	0.0526	0.0531	0.0534	0.054	0.0542	0.0542	0.0542	0.0545	0.0547	0.0552	0.0553	0.0552	0.0554	0.0556	0.0556	0.0556	0.0559	0.0555	0.0558	0.0562	0.0558	0.0556	0.0557	0.0558	0.0558	0.0557	0.0561	0.0571	0.0565	0.0563	0.0563	0.0562	0.0565	0.0569	0.0574	0.0575
		C2	0.0469	0.048	0.0481	0.0484	0.0487	0.0489	0.0492	0.0494	0.0496	0.0498	0.0498	0.0497	0.0503	0.0503	0.0506	0.0506	0.0508	0.051	0.0511	0.0515	0.0515	0.0517	0.0523	0.0522	0.0522	0.0522	0.0525	0.0524	0.0524	0.0528	0.0528	0.0545	0.053	0.0532	0.0545	0.0535	0.0536	0.0537	0.0536	0.054	0.0557	0.0561	0.0551	0.0545	0.0548	0.0546	0.0548
		C3	0.0478	0.0491	0.0493	0.0494	0.0497	0.0501	0.0503	0.0506	0.0507	0.0511	0.0512	0.0513	0.0519	0.0518	0.052	0.0522	0.0523	0.0523	0.0526	0.0529	0.0533	0.0535	0.0532	0.0539	0.054	0.054	0.054	0.0542	0.0542	0.0545	0.0559	0.0558	0.0547	0.0559	0.0555	0.0557	0.0558	0.0562	0.0564	0.0581	0.0573	0.0592	0.0559	0.0564	0.0579	0.0569	0.0568
	12 mM glycerol	D1	0.048	0.0485	0.0484	0.0487	0.0492	0.0494	0.0497	0.05	0.0499	0.0501	0.0504	0.0507	0.0509	0.0511	0.0515	0.0517	0.0519	0.0521	0.052	0.0523	0.0526	0.0526	0.0528	0.0529	0.0534	0.0531	0.0533	0.0536	0.0534	0.0536	0.0536	0.0539	0.0542	0.0542	0.0541	0.0542	0.0543	0.0546	0.0547	0.0546	0.0551	0.0549	0.0548	0.0549	0.0552	0.0555	0.0553
		D2	0.0464	0.0473	0.0474	0.0476	0.0481	0.0483	0.0487	0.0489	0.0491	0.0492	0.0494	0.0496	0.0501	0.0498	0.0498	0.0502	0.0504	0.0505	0.0507	0.0507	0.0511	0.0516	0.0509	0.0514	0.0516	0.0514	0.0515	0.0517	0.0519	0.0519	0.0521	0.0525	0.0526	0.0526	0.0524	0.0527	0.0528	0.0531	0.053	0.0539	0.0535	0.0534	0.0533	0.0536	0.0542	0.054	0.054
		D3	0.047	0.0489	0.049	0.0494	0.0498	0.0502	0.0504	0.0506	0.0506	0.0511	0.0512	0.0513	0.0519	0.0519	0.0522	0.0524	0.0522	0.0526	0.0526	0.0528	0.0531	0.0534	0.0531	0.0536	0.0535	0.0537	0.0538	0.0541	0.054	0.054	0.0542	0.0548	0.0548	0.0549	0.0547	0.055	0.0555	0.0554	0.0556	0.0558	0.0564	0.0561	0.0563	0.0562	0.0569	0.0571	0.0572
	18 mM glycerol	E1	0.0487	0.0509	0.0495	0.0495	0.0499	0.0502	0.0507	0.0509	0.0516	0.052	0.0522	0.0523	0.0531	0.0531	0.0532	0.0536	0.0537	0.054	0.0539	0.0543	0.0545	0.0547	0.0547	0.0548	0.055	0.0548	0.055	0.0551	0.055	0.0556	0.0551	0.0554	0.0555	0.056	0.0554	0.0558	0.0558	0.0559	0.0562	0.0561	0.0561	0.0566	0.0572	0.0567	0.0572	0.0575	0.0573
		E2	0.0467	0.048	0.0482	0.0486	0.049	0.0494	0.0497	0.0496	0.0499	0.0501	0.0502	0.0503	0.0508	0.0506	0.051	0.0514	0.0514	0.0514	0.0518	0.052	0.0522	0.0524	0.0524	0.053	0.0533	0.0533	0.0535	0.0537	0.0538	0.0538	0.0537	0.0541	0.0541	0.0544	0.0547	0.0543	0.0553	0.055	0.0551	0.0549	0.0548	0.0553	0.0554	0.0553	0.0556	0.0561	0.0558
		E3	0.0475	0.048	0.0483	0.0488	0.0492	0.0495	0.0497	0.0497	0.05	0.0502	0.0502	0.0503	0.0509	0.0509	0.051	0.0516	0.0515	0.0517	0.0515	0.052	0.0524	0.0522	0.0526	0.0529	0.0529	0.0527	0.0529	0.053	0.0534	0.0534	0.0536	0.054	0.0541	0.0544	0.0544	0.0552	0.055	0.0553	0.0553	0.0553	0.0558	0.0561	0.0559	0.0561	0.0572	0.0569	0.0568
	27 mM glycerol	F1	0.049	0.0497	0.0495	0.0496	0.0498	0.0502	0.0505	0.0509	0.0512	0.0516	0.0516	0.0522	0.0527	0.0528	0.0532	0.0535	0.0539	0.0541	0.0543	0.0547	0.0551	0.0554	0.0554	0.0558	0.0562	0.0559	0.0561	0.0563	0.0562	0.0565	0.0566	0.0568	0.0566	0.0569	0.0563	0.0566	0.0567	0.0569	0.0573	0.0568	0.0569	0.0578	0.0572	0.0573	0.0578	0.0578	0.0585
		F2	0.0465	0.0476	0.0478	0.048	0.0485	0.0487	0.049	0.049	0.0494	0.0496	0.0496	0.0499	0.0502	0.0502	0.0504	0.0507	0.0507	0.0508	0.0509	0.0512	0.0512	0.0515	0.0516	0.052	0.0521	0.0521	0.0524	0.0523	0.0524	0.0525	0.0526	0.0532	0.0534	0.0532	0.0531	0.0533	0.0537	0.0539	0.0541	0.054	0.054	0.0545	0.0549	0.0546	0.0548	0.0551	0.0549
		F3	0.0478	0.0496	0.0499	0.0502	0.0508	0.0509	0.0513	0.0516	0.0517	0.0521	0.0522	0.0525	0.0529	0.053	0.053	0.0533	0.0536	0.0536	0.0539	0.0539	0.0544	0.0544	0.0544	0.0548	0.0551	0.0556	0.0549	0.055	0.0549	0.0555	0.0556	0.0558	0.0559	0.0564	0.0565	0.0564	0.057	0.0568	0.0571	0.0571	0.0571	0.0576	0.0576	0.0577	0.0581	0.0582	0.0583
	40 mM glycerol	G1	0.0478	0.0485	0.0484	0.0485	0.049	0.0495	0.0498	0.0503	0.0509	0.0516	0.0518	0.0522	0.0528	0.0527	0.0533	0.0536	0.0539	0.0539	0.054	0.0541	0.0544	0.0545	0.0545	0.0544	0.0547	0.0543	0.0542	0.0542	0.0543	0.0545	0.0545	0.0549	0.0549	0.0554	0.0551	0.0561	0.0559	0.0561	0.056	0.0565	0.0562	0.0567	0.0567	0.0571	0.0572	0.0572	0.0581
		G2	0.0472	0.0479	0.0479	0.0485	0.0488	0.0492	0.0496	0.0499	0.05	0.0505	0.0504	0.0507	0.0513	0.0511	0.0514	0.0515	0.052	0.052	0.0519	0.0525	0.0525	0.0524	0.0527	0.053	0.053	0.0529	0.0531	0.0533	0.0534	0.0534	0.0537	0.0539	0.0539	0.0546	0.0542	0.0544	0.0549	0.0551	0.0549	0.0552	0.055	0.0555	0.0557	0.0566	0.0559	0.0562	0.0564
		G3	0.0473	0.0489	0.0493	0.0496	0.0501	0.0503	0.0509	0.0509	0.0512	0.0515	0.0514	0.0516	0.052	0.052	0.0523	0.0527	0.0528	0.0526	0.0528	0.0532	0.0536	0.0533	0.0535	0.0537	0.054	0.0542	0.0543	0.0544	0.0546	0.0547	0.0549	0.0551	0.0551	0.0553	0.0559	0.0557	0.0561	0.0563	0.0567	0.0564	0.0567	0.0571	0.0571	0.0575	0.0578	0.0582	0.0577
[truncated: 1,214 more columns]

## Sheet: Fig. 5c
This data is derived from the Source Data of Supplementary Fig. 5b
mM glycerol	NNMini +glpD
	OD	Std. deviation	number of tech. Replicates
40	1.10231	0.005434	3
27	0.994925	0.00214	3
18	0.70414	0.033238	3
12	0.502186	0.011549	3
8	0.332841	0.018162	3
5	0.217246	0.000205	3
3.5	0.16171	0.003095	3

## Sheet: Fig. 5d
				Lactate					mM lactate calculated with 20mM standard curve							Acetate					mM acetate calc with 20mM range standard
				Ret.Time	Amount	Rel.Area	Area	Height								Ret.Time	Amount	Rel.Area	Area	Height
		NNMini on mM glycerol	Dilution 1:	min		%	µS*min	µS	mM lactate	mean 20mM range	error					min		%	µS*min	µS		mean 20mM range
H1	Replicate 1	40	100	9.283	n.a.	14.07	2.495	7.17	28.3937	34.0096	5.61586					9.62	n.a.	0.46	0.0815	0.42	0.717115	1.56789	Well	Eppi ID	Dilution 1:	µl sample	µl ddH2O
H2		20	100	9.12	n.a.	9.38	1.7094	6.02	19.443	21.6408	2.19781					9.593	n.a.	0.72	0.1306	0.55	1.4116	1.45898	A11	1	100	10	990
H3		10	100	9.01	n.a.	5.1	0.8941	3.75	10.1538	10.9109	0.757098					9.54	n.a.	0.3	0.0534	0.2	0.319661	0.351485	B11	2	100	10	990
H4		5	100	8.953	n.a.	2.99	0.5004	2.28	5.66821	5.47851	0.189702					9.523	n.a.	0.14	0.0241	0.09	-0.0947666	-0.0763791	C11	3	100	10	990
H5		2.5	20	8.743	n.a.	2.22	1.0299	2.73	2.34021	2.52046	0.180245												D11	4	100	10	990
H6		1.25	20	8.66	n.a.	1.31	0.6451	1.53	1.46337	1.5143	0.050929												E11	5	20	50	950
H7		0.625	20	8.64	n.a.	0.6	0.3161	0.74	0.713677	0.709917	0.00375986												F11	6	20	50	950
H8		0.3125	20	8.567	n.a.	0.33	0.1969	0.38	0.442056	0.409698	0.0323576												G11	7	20	50	950
H9	Replicate 2	40	100	9.25	n.a.	18.07	3.4808	9.55	39.6254							9.617	n.a.	1.05	0.2018	0.86	2.41867		H11	8	20	50	950
H10		20	100	9.12	n.a.	9.92	2.0952	6.98	23.8386							9.567	n.a.	0.65	0.1373	0.56	1.50636		A12	9	100	10	990
H11		10	100	8.987	n.a.	5.4	1.027	4.18	11.668							9.513	n.a.	0.3	0.0579	0.23	0.38331		B12	10	100	10	990
H12		5	100	8.937	n.a.	4.07	0.4671	2.14	5.2888							9.513	n.a.	0.23	0.0267	0.1	-0.0579915		C12	11	100	10	990
H13		2.5	20	8.727	n.a.	2.29	1.1881	2.97	2.7007														D12	12	100	10	990
H14		1.25	20	8.633	n.a.	1.26	0.6898	1.56	1.56523														E12	13	20	50	950
H15		0.625	20	8.63	n.a.	0.64	0.3128	0.76	0.706157														F12	14	20	50	950
H16		0.3125	20	8.597	n.a.	0.31	0.1685	0.39	0.377341														G12	15	20	50	950
		mM sodium dl-lactate													mM sodium acetate
s1		50	100	9.34	n.a.	31.94	4.2561	10.07	48.4588						50	10.177	n.a.	24.69	3.2873	6.34	46.0608
s2		20	100	9.137	n.a.	26.52	1.7459	6.06	19.8588						20	9.883	n.a.	21.53	1.4173	3.97	19.611
s3		10	100	9.063	n.a.	19.27	0.9013	3.75	10.2359						10	9.773	n.a.	16.57	0.7752	2.69	10.529
s4		5	100	8.997	n.a.	11.55	0.4504	2.1	5.09853						5	9.687	n.a.	10.71	0.4178	1.68	5.47383
s5		2.5	100	8.97	n.a.	7.85	0.2258	1.11	2.53955						2.5	9.64	n.a.	7.82	0.2248	0.99	2.74399
s6		1.25	100	8.933	n.a.	1.23	0.1093	0.55	1.21221						1.25	9.593	n.a.	1.33	0.1178	0.54	1.23055
s7		0.625	100	8.93	n.a.	1.31	0.0507	0.26	0.544549						0.625	9.587	n.a.	1.53	0.0596	0.28	0.407355
s8		0.3125	100	8.923	n.a.	1.03	0.024	0.12	0.240343						0.3125	9.577	n.a.	1.39	0.0323	0.16	0.0212164
s9		0.15625	100	8.903	n.a.	0.55	0.0129	0.07	0.113875						0.15625	9.557	n.a.	0.84	0.0198	0.1	-0.155587

## Sheet: Fig. 6b
Strain	Medium	Time	0	4191	5517	7093	8289	9633	10739	11926	13014	14202	15234	16324	17332	18429	19623	20634	21649	22701	23691	24730	25740	26771	27782	28785	29775	30784	31794	32786	33776	34769	35760	36751	37745	38736	39726	40717	41708	42698	43689	44680	45671	46662	47652	48643	49634	50624	51615
NNMini ΔldhA +glpD +pIBA	20 mM glycerol + 0 mM IPTG	A3	0.0511	0.0514	0.0512	0.0512	0.0511	0.0511	0.0513	0.0513	0.0515	0.0515	0.0516	0.0513	0.0512	0.0513	0.0515	0.0529	0.0527	0.0528	0.0529	0.0517	0.0515	0.0515	0.0532	0.0533	0.0531	0.0531	0.0537	0.0539	0.0529	0.0517	0.0514	0.0514	0.0515	0.0514	0.0518	0.0535	0.0542	0.0516	0.0534	0.0523	0.0521	0.0518	0.0535	0.0523	0.0539	0.0515	0.0515
		A4	0.0479	0.0483	0.0483	0.049	0.0491	0.0497	0.0482	0.0487	0.0483	0.0488	0.0486	0.0482	0.0484	0.0483	0.0485	0.0485	0.0486	0.0483	0.0486	0.0485	0.0486	0.0486	0.0485	0.0488	0.0485	0.0487	0.0488	0.0489	0.0489	0.0486	0.0483	0.0508	0.0489	0.0494	0.0488	0.0492	0.0487	0.0485	0.049	0.0487	0.0488	0.0497	0.0499	0.0495	0.0493	0.0489	0.0485
	20 mM glycerol + 0.25 mM IPTG	E3	0.0531	0.0531	0.0533	0.0532	0.0532	0.0532	0.0534	0.0534	0.0533	0.0534	0.0534	0.0535	0.0534	0.0535	0.0535	0.0537	0.0537	0.0536	0.0537	0.0536	0.0536	0.0537	0.0537	0.0538	0.0537	0.0538	0.0538	0.0538	0.0539	0.0538	0.0539	0.0539	0.0538	0.0539	0.054	0.0538	0.0538	0.0541	0.054	0.054	0.0541	0.0539	0.0539	0.0539	0.054	0.054	0.0539
		E4	0.0489	0.0489	0.0492	0.0492	0.0491	0.0493	0.0494	0.0493	0.0493	0.0493	0.0494	0.0494	0.0494	0.0494	0.0494	0.0496	0.0496	0.0496	0.0495	0.0496	0.0497	0.0496	0.0496	0.0498	0.0496	0.0497	0.0496	0.0498	0.0498	0.0498	0.0498	0.0499	0.0498	0.0498	0.0498	0.0499	0.0498	0.0498	0.0499	0.0499	0.0498	0.0498	0.0499	0.0498	0.0498	0.0498	0.05
[truncated: 825 more columns]

[truncated: 20 more sheets: Fig. 6c, Supplementary Fig. 1a, Supplementary Fig. 1b, Supplementary Fig. 1c, Supplementary Fig. 1d-1f, Supplementary Fig. 2a, Supplementary Fig. 2b-2d, Supplementary Fig. 3a, Supplementary Fig. 3b, Supplementary Fig. 4a, Supplementary Fig. 4b, Supplementary Fig. 4c, Supplementary Fig. 4d, Supplementary Fig. 4f, Supplementary Fig. 5a, Supplementary Fig. 5b, Supplementary Fig. 6a, Supplementary Fig. 6b, Supplementary Fig. 7a, Supplementary Fig. 7b]
